# Supplementary material for: Beta-2-Microglobulin Regulates Sheep Susceptibility to Escherichia coli F17b in Intestinal Epithelial Cells
Source: Vet Sci. 2026 Mar 9;13(3):252. doi: 10.3390/vetsci13030252 (PMC13030307; doi:10.3390/vetsci13030252)
Supplement: Supplementary file 1 [file vetsci-13-00252-s001.zip]

Archive with 1 entries (1 files):
- vetsci-4065097-supplementary.pdf
